# Supplementary material for: Study of Artemisia ordosica Krasch. Against Allergic Rhinitis Based on the P815 Mast Cell Degranulation Model, Network Pharmacology, Molecular Docking, and Molecular Dynamics
Source: Int J Mol Sci. 2026 Jun 5;27(11):5122. doi: 10.3390/ijms27115122 (PMC13257801; doi:10.3390/ijms27115122)
Supplement: Supplementary file 1 [file ijms-27-05122-s001.zip]

Archive with 1 entries (1 files):
- ijms-4299513-supplementary.pdf
